# Supplementary material for: Specific Alcohol-Responsive Photonic Crystal Sensors Based on Host-Guest Recognition
Source: Gels. 2023 Jan 18;9(2):83. doi: 10.3390/gels9020083 (PMC9957353; doi:10.3390/gels9020083)
Supplement: Supplementary file 1 [file gels-09-00083-s001.zip]

Archive with 1 entries (1 files):
- gels-2152412-supplementary.pdf
